# Supplementary material for: Pharmacological Inhibition of NOX4 Improves Mitochondrial Function and Survival in Human Beta-Cells
Source: Biomedicines. 2021 Dec 8;9(12):1865. doi: 10.3390/biomedicines9121865 (PMC8698703; doi:10.3390/biomedicines9121865)
Supplement: Supplementary file 1 [file biomedicines-09-01865-s001.zip]

Archive with 1 entries (1 files):
- biomedicines-1419758-supplementary-done.pdf
